# Supplementary material for: Calpain Small Subunit Mediated Secretion of Galectin-3 Regulates Traction Stress
Source: Biomedicines. 2024 Jun 4;12(6):1247. doi: 10.3390/biomedicines12061247 (PMC11200796; doi:10.3390/biomedicines12061247)
Supplement: Supplementary file 1 [file biomedicines-12-01247-s001.zip]

Archive with 1 entries (1 files):
- biomedicines-3020236-supplementary.pdf
